# Supplementary material for: Interventions employed to address vaccine hesitancy among Black populations outside of African and Caribbean countries: a scoping review
Source: BMC Public Health. 2024 Nov 13;24:3147. doi: 10.1186/s12889-024-20641-3 (PMC11562863; doi:10.1186/s12889-024-20641-3)
Supplement: Supplementary file 1 — Supplementary Material 1 [file 12889_2024_20641_MOESM1_ESM.xlsx]

## Sheet: Sheet1
Authors/Year of publication	Title	Study Purpose	Methodology	Method	Sampling, recruitment and selection process	Sample size	Location	Type of Intervention	Results (3-5 sentences)	Implications (3-5 sentences)
Alio et al, 2014	Capacity Building Among African American Faith Leaders to Promote HIV Prevention and Vaccine Research	The study aims to increase community participation in preventive HIV vaccine clinical research while improving access to and utilization of HIV/AIDS prevention by engaging faith leaders in sustainable partnerships. TO also BUILD THE Capacity of faith leaders to be able to discuss HIV prevention services and increase their awareness about HIV prevention methods. To engage faith leaders in a sustai…	Quantitative	Seminars focused on HIV prevention, Surveys(post-training)	Invitations were sent to Rochester's Black church faith leaders and community organizations with AIDS based services.	19 faith leaders	US	educating members of faith in leadership roles to increase their knowledge of HIV prevention services and educate African Americans about HIV prevention methods and partcipating in vaccine trials. participants were asked to develop action plans tailored specifically to the needs of their immediate geographic environs. They identified challenges in establishing HIV/AIDS-targeted services, how some…	Clergy members gained an increased understanding of HIV vaccine and prevention positive beliefs about the vaccine increased within the region where the study took place. There was a decrease of negative attitudes towards vaccination by community members.	The Rochester Faith Collaborative which seeks to implement HIV prevention was established. Increasing the HIV/AIDS knowledge of Black church leaders was an effective method for promoting HIV prevention within the Black community.
Chan et al, 2022	Rapid Deployment of Multiple Tactics to Address Severe Acute Respiratory Syndrome Coronavirus 2 Vaccine Uptake in Healthcare Employees With a Focus on Those Who Identify as Black, Indigenous, and People of Color	To increase Covid-19 vaccine confidence and uptake among healthcare workers with a focus on Black and Indigenous workers. To also determine the effect of using a multimodal approach to address vaccine hesitancy among healthcare workers. To improve the confidence and uptake of the severe acute respiratory syndrome coronavirus 2 (SARS-CoV-2) vaccine among healthcare workers.	Quantitative	multimodal approach(virtual town halls(listening sessions), confidential hotline, written education material and vaccination stations. TVaccine data were acquired through the Centers for Disease Control and Prevention (CDC) Immunization Information Systems (IIS) across Oregon and Washington. The CDC IIS data were reconciled with employee data through the electronic health record (Epic Systems Cor…	Vaccine data of participants was acquired through the Centers for Disease Control and Prevention (CDC) Immunization Information Systems (IIS) across Oregon and Washington. Participants were employees of 6 hospitals and over 50 primary care and specialty care clinics across 2 states - Washington and Oregon.	13 942 13942 healthcare employees	US	Multiple approaches such as hotline, written educational material, department staff hurdles, vaccine stations and virtual town halls was implemented from August through October 2021. Virtual town halls were framed as “listening sessions” that lasted 30-60 minutes with the goal of providing credible information on vaccine safety to empower employees to make informed decisions. Chat guidelines were…	After inter-ventions, 93.5% of 13 969 healthcare employees were com-pletely vaccinated by October 4, 2021, and 151 healthcare employees (1.1%), although not yet completely vaccinated, had received the first dose of a 2-dose SARS-CoV-2 vaccine. For male and female employees tge oercentage of vaccine completed was very similar. Black employees demonstrate the greatest post-intervention increase in …	The study paid attention to the health literacy of particpants and content in the study was culturally relevant. A combination of interventions significantly meets the needs of inviduals and their learning styles. Black populations rate of vaccine completion increased through the utilization of multiple strategies. The multiple approach of the study reached the community collectivley as the provi…
Chapman et al, 2010	Use of multimedia as an educational tool to improve human papillomavirus vaccine acceptability—A pilot study	The purpose of the paper is to determine whether a mutimedia intervention: video based education can encourage HPV vaccine uptake and perceptions of the HPV vaccine. To determine, through a pilot study, whether use of a video-based educational tool can influence overall human papillomavirus (HPV) vaccine acceptability, views on vaccine mandates, school vaccination, and acceptable age for vaccinat…	Quantitative	Particpants watched an educational video and completed an additional 11-question post survey assessment. A 32-question initial assessment addressing general knowledge and beliefs about HPV, was administered to participants before the intervention. participants were then asked to watch an eight-minute video about HPV and the vaccine. In order to evaluate HPV vaccine acceptability five questions th…	participants were recruited through the patient populations of three urban STD medical clinics. Participants recruited from the REACH 2010 Coalition were invited to participate during a regularly-held community health education meeting. Participants were recruited from multiple sites: Brigham and Women's Obstetrics and General Gynecology Clinics, Pap smear evaluation clinics at both Brigham and W…	256 partipants however 186 particpants actually completed the survey and educaitional video. 256 participated in the study, 186 completed the video intervention and surveys	us	The intervention of the study was an eight-minute educational video about HPV vaccine which was produced by the research team and consisted of 3 segments addressing: 1) facts about HPV and transmission 2) prevalence and incidence of HPV and 3) information about the vaccine. Participants who watched the video then completed an additional 11-question post survey assessment. Participants also answer…	Black populations in a subgroup with Hispanics were more likely to initially decline the vaccine, but after the intervention they were also the groups most likely to accept vaccination for their children. Subgroup analysis indicates that Blacks were more likely to decline the vaccine prior to intervention, but after the intervention, they were the group that was most likely to accept vaccination …	The utilization of an educational intervention can impact a change in attitudes of minorities towards the HPV vaccine. The video helped to keep the participants focused and interested in the material as well addressed any misunderstandings of information through the use of other visual aids. The study appealed to the learning needs of visual learners as well as those who might have lower educatio…
Chu et al, 2021	The impact of an educational forum intervention on East African mothers’ HPV vaccine-related knowledge, attitudes, and intentions to vaccinate their adolescent children	To evaluate the efficacy of an educational intervention in improving vaccine confidence and intentions of vaccinating their children for East African Immigrant mothers. To develope and evaluate a culturally-targeted interactive educational intervention for East African immigrant mothers to increase HPV-vaccine-related knowledge, attitudes, and intentions to vaccinate adolescent children.	mixed methods Quantitative	A screening questionaire was given to determine eligibility. After consent was recieved mothers were also asked to complete a Washington State Immunization Infor-mation System (WAIIS) HPV vaccination history release of infor- mation form for each child between the ages of 11–17 years old.A educational forum based on HPV vaccine. was created and administered by health professionals to both mothers…	East African Mothers were recruited for the study by the project coordinatoor who was a Somalian Native speaker and Project assistants from the Ethiopian community who were fluent in Amharic. Recriutment occured via two methods. 1)face to face at venues, places of worships, community centers and events that include a large portion of East African Women. 2) The study contacted mothers from a list …	115 East African mothers	US(Washington)	Educational intervention: presentations included PowerPoint slides based on HPV vacccine with an accompanying transcript for the health educator. The presentation also addressed barriers and misconceptions. Presentations were translated into participants’ native languages an delivered by co-ethnic health professionals. Mothers participated in a 40- minute interactive session with a co-ethnic heal…	Prior to the intervention the knowledge of HPV vaccination was low how knowledge of the East African Immigrant Mothers increased significantly post intervention. The intentions of mothers to vaccinate their children also increased to 75% post intervention. Although EA mothers were more likely to report correct HPV-related knowledge and positive vaccine attitudes and intentions post- intervention,…	The intervention increased the knowledge of East African mothers about HPV vaccines and began to have a positive attitude and intention to vaccine their children after the intervention occurred. Future research needs to explore how to get mothers to actually get their children vaccinated after their knowledge has increased. Findings of this study indicates that a culturally targeted educational i…
Dhanani et al, 2022	An experimental study of the effects of messaging strategies on vaccine acceptance and hesitancy among Black Americans	The paper aims to determine how messaging strategies focused on the history of medical mistreatment and current racial inequities in COVID-19 outcomes impact acceptace of vaccines or hesitancy by Black Americans. To examine the effects of three messaging strategies on Black Americans’ reported willingness to receive the vaccine and vaccine hesitancy.	Quantitative	Participants were randomly assigned to recieve one of four messages about the COVID-19 vaccine. participants in the first condition recieved information used by the CDC to encourage people to get vaccinated. Those in the second condition recieved same information as the first condition in addition with messeaging that emphasized racial inequalities. Third condition was same message as the first p…	Participants were recruited to the study via Prolific Academic, which is a web-based platform with registered participants who are matched to surveys based on their eligibility criteria. Participants who identied as Black, Hispanic or White were recruited online via Prolific Academic, which is a web-based platform with registered participants who are matched to surveys based on their eligibility …	743 partcipants.	US	messaging strategies targeted to Black Americans and Comparison of nessaging strategy with CDC(Center for Disease Control and Prevention) standard messaging. Participants were stratified by race and then randomly assigned to receive one of four messages about the COVID-19 vaccine. 1) The general information - received information used by the CDC to encourage people to get vaccinated and the passa…	Black particpants who were exposed to messaging that included a standard messaging and messaging that acknowledged the historical injustices towards African Americans were significantly more likely to accept the COVID-19 vaccine when compared to particpants that recieved the social justice messging. Black particpants who recieved the messaging about historical injustices were also less likely to …	Messages that are tailored to Black populations and acknowledging of historical injustices / racial inequities are more effective at encourgaing Black populations to get vaccinated. The study revealed that is important to utilize messaging that address specific concerns regarding the vaccine and forego using the same approach for all races. Results from this study suggest that messages which ackn…
Diclemente et al, 2015	Overcoming barriers to HPV vaccination: A randomized clinical trial of a culturally-tailored, media intervention among African American girls.	The study intends to test the efficacy of a computer-delivered media based intervention(GirlsonGuard) on enhancing uptake of HPV vaccine doses by African American Girls. To examine an innovative culturally tailored, computer-delivered media-based strategy to promote HPV vaccine uptake.	Quantitative	Participants were given a laptop and headphones to complete a 15 minute Audio Computer-Assisted Self-Interview (ACASI) survey about sexual history, knowledge and beliefs. Particpants were then randomized after completion of the ACASI through prepackaged envelopes containing blue(intervention group) and purple(comparison group). Randomization was done using pre-packaged unmarked envelopes containi…	African American females were recrutied at the waiting area of 5 health clinics in Atlanta and screened for eligibility. For eligibilty, particpants had to be around 1) self-identify as Black (2)ages 13 -18y (3)be unmarried and (4) seek reproductive or STI services at one of the 5 health clinic which are participating in the study. (5) not previously recieved the HPV vaccine (f) provide written c…	216 African American girls	US (Atlanta)	The average age of enrollment was 16y. About 12% of all study particpants in both the intervention group and control group received their first dose of the HPV vaccine. There was more participants in the group that experienced the intervention who completed the vaccine series more than the health comparison group. Intervention participants, in particular,reported believing they were at risk for H…	There was a greater uptake of HPV vaccine after implementation of media based intervention:GirlsonGuard however vaccine uptake was still poor. The study also tackled vaccine inequalities for communities of color by providing direct and immediate access to the vaccine, and removing cost barriers for participants through the Vaccines for Children program. The study indicates that there may be other…	The study suggests that brief clinic-based vaccine promotion interventions are feasible, acceptable to patients and clinic providers, and can be implemented with fidelity without dversely impacting normal clinic operations, procedures and patient flow.
Frew et al, 2014	Socioecological and message framing factors influencing maternal influenza immunization among minority women	The study aims to evaluate the effects of exposing female populations to messaging that emphasizes the positive outcomes of vaccination and messages that emphasize the negative outcomes of forgoing vaccinations. The study also looked at factors that influence of minority maternals.	Quantitative	Pregnant women were randomized to recieve one of three types of influenza vacine messages. (a) standard vaccine information sheet (b) gain frame: message that emphasized the positive outcomes of vaccines. (c) loss-frame: messages which emphasize negative outcomes of forgoing vaccination. Baseline surveys were also conducted and participants were re-contacted 30 days after their expected due dates…	Cohorts were recruited duirng the beginning of the influenza season. The study also utilized vanue-based sampling and approached women to particpate in the study. Then eligibility of the women was determined before they could particpate in the study.	276 women	US	exposing pregnant women to one of three vaccine messages. first a standard vaccine information. 2 Gain-frame message that discusses the positive outcomes of the vaccine 3. loss frame message that discusses the negative results of not getting vaccinated.	Black women were the majority of the study population(86%) however there were also women of color. Most of the participnats weree under the age of 35. at the baseline survey over half of the population indicated that they wee unlikely to obtain the influenza vaccine during pregnancy. Following exposure to the messages of the study, one third of the women indicated that they recieved the seasonal …	It is important to promote influenza immunization by reaching preganant women with culturally-relevant messages during their prenatal visits in a healthcare setting. The results of the study revealed that message framing has a weak impact on vaccination and suggest the importance of multilevel influences on Influenza immunization. A significant increase in immunization was observed for healthcare…
Gadarian et al., 20222	Information From Same-Race/Ethnicity Experts Online Does Not Increase Vaccine Interest or Intention to Vaccinate	The study aims to determine whether endorsements messages of the vaccine from same race / ethnicity experts has any effect on the intentions of respondents to get vaccinated.	mixed methods	experiment whereby respondents were assigned one of four conditions or a control condition. experiment four conditions were A message that encourages vaccination featuring two white/ Latino / Asian / Black medical or public health professionals. Control condition(no message). White respondents were assigned with equal probability to see a message featuring white experts or a message featuring a r…	Participants were recruited through YouGov, a polling firm that specializes in public opinion research in the United States.	2117 partcipants	US	A message that encourages vaccination featuring two white/ Black/ Latino/Asian Americam medical or public health professionals was given to participants. For the (control condition): No message about vaccination. White respondent either saw a message featuring white experts or a message featuring a randomly selected nonwhite experts. while, Black, Asian American, and Hispanic/Latino/a respondents…	The study found no measurable evidence that among both non-white and white respondents, online endorsements from same-race / ethnicity experts increased willingness to get the vaccine or learn more information or share the information with others.	Messages from same-race/ethnicity experts does not decrease vaccine hesitancy among racial and ethnic minority groups in the United States. Messages regarding the vaccine mey need to be repeated in order to reduce hesitancy. The data of the study indicates that online public health messaging designed to encourage vac-cination among unvaccinated ethnic and racial minorities does not need to focus …
Huang et al, 2022	Reducing COVID‐19 vaccine hesitancy among African Americans: the efects of narratives, character’s self‐persuasion, and trust in science Reducing COVID‐19 vaccine hesitancy among African Americans: the efects of narratives, character’s self‐persuasion, and trust in science	To examine the efcacy of self-persuasion narratives (i.e., narratives that describe how a character has changed their mind about the COVID-19 vaccines) in encouraging vaccine uptake among unvaccinated African Americans. To evaluate the feasibility of self-persuasiom narratives that describe how a character has changed their mind about the COVID-19 vaccine(self-persuasion narratives) in increasing…	Quantitative Quantitative	After participants indicated their consent, they were randomly assigned to one of the fve experimental conditions and received the corresponding treatment. Participants viewed one of three pro-vaccine messages (1. a self persuasion narrative 2. a narrative without self-persuasion 3. a non-narrative message) or an irrelevant message or completed a self-persuasion task. Then, participants completed…	particpants were recruited from Qualtrics panels and answered two screening questions, with one asking about their ethnic identifcation and the other asking whether they had received at least one shot of the COVID-19 vaccine.	394 particpants	US	Participantds viewed one of three messages promoting COVID-19 vaccines (1. a narrative describing the character’s self-persuasion process about COVID-19 2. a narrative without the character’s self-persuasion that featured a character who had a strong positive attitude from the beginning and did not struggle with the vaccine decision. 3. a non-narrative that discussed the benefts, safety, and poss…	Participants indicated reasons for why they had not gotten the COVID-19 vaccine: 58.9% of the participants indicated that “I don’t think the vaccine is safe”;14.7% indicated “difculties getting appointments”; 11.7% mentioned “no transportation”; 9.6% chose “work shifts/ hours”; 8.9% chose “cost for vaccination” etc 65.7% of the participants indicated lack of confdence(lack of trust in vaccine saf…	The fndings of the study suggest that a narrative that contains a character’s self-persuasion is more efective among vaccine hesitant individuals than a similar narrative that does not describe the character’s process of changing their opinion.Reading the self-persuasion story can also elicit greater change in vaccine beliefs and vaccination intention than completing a writing task involving actu…
Kriss et al, 2017	Evaluation of two vaccine education interventions to improve pertussis vaccination among pregnant African American women: a randomized controlled trial Evaluation of two vaccine education interventions to improve pertussis vaccination among pregnant African American women: a randomized controlled trial	To evaluate the effect of two Elaboration Likelihood Model-based vaccine educational interventions on Tdap vaccination among pregnant African American women, a group of women who tend to have lower vaccine uptake compared with other groups. 1) evaluate whether two vaccine education interventions based on the ELM framework administered during the prenatal period improved Tdap vaccination among pre…	Quantitative Quantitative	Prospective randomized controlled trial randomized, controlled trial designed to pilot test two ELM-based vaccine education interventions to improve maternal vaccine receipt in the perinatal period.	The study population consisted of African American pregnant women in the Atlanta, Georgia metropolitan area. Women were recruited into the study during routine prenatal care visits at their ob-gyn offices. Four antenatal clinics in metropolitan Atlanta served as enrollment sites. Recruitment occurred during the 2013 influenza season. Pregnant African American women ages 18–50 years with an expect…	106 prgnant women enrolled and follow-up was completed for 95 women 106 African American pregnant women while 95 completed follow up.	Atlanta, USA US (Atlanta)	Participants were randomly assigned to the control group or to one of two vaccine education interventions based on the ELM central processing route: 1) an affective messaging video titled “Pregnant Pause,” or 2) a cognitive messaging iBook titled “Vaccines for a Healthy Pregnancy.” The video and iBook were given to the women in the waiting room, and if not completed before the woman was called ba…	In the iBook group, 50% of women were vaccinated with Tdap in the perinatal period; 7% received the vaccine during pregnancy and 43% received it in the postpartum period. In the video group, 29% were vaccinated with Tdap in the perinatal period; 6% received Tdap during pregnancy and 23% received it in the postpartum period. Participant engagement in the intervention, was higher in the video group…	This study suggests that education interventions that provide targeted information for pregnant women in an interactive manner may be useful in improving Tdap vaccination in the perinatal period. The study suggests the feasbility of utilizing educational interventions tailored to pregnant women to increase uptake of Tdap vaccine during their perinatal period. educational interventions are a poten…
Lashuay et al, 2000	Exposure to Immunization Media Messages among African American Parents	To evaluate the effect of exposing African Americans to immunization media messages and assessment of immunization attitudes and beliefs.	Quantitative	FOur regions(regions—Los Angeles, the San Francisco Bay, Sacramento, and a southeastern region consisting of San Bernardino and Riverside counties)—have which had the highest number of Black children births were the main focus for the study. The telephone numbers of peoople in the four regions was purchased. partcipants were then contacted. A 50-item survey that utlized a telephone interviewing s…	Telephone to four regions with 150 African American births.	801 African American families with children under age 10	US(Los Angeles)	media vaccine message campaign targeted towards African Americans. The campaign used an extensive amoung of Black peoples images. The campaign was also shown on billboards, television and print.	801 surveys were completed. over 88% of participant recalled seeing or hearing some form of immunization message. 63% of Participants were exposed to television ads (51%) billboards and 42% radio. The study tested knowledge of the toddler immunization schedule by asking, “From what you know, at what ages should babies and children be immunized?” 56% of respondents stated two months or under as th…	The study suggests that media advertisment can be an effective tool for raising the immunization rate of African Americans. over 88% of the partipants remembered some form of a media based immunization messaging. The information in the study is useful for health educator and policymaker who decide on how to spend health education dolllars effectively.
McFadden et al, 2021	Development and evaluation of an online continuing education course to increase healthcare provider self-efficacy to make strong HPV vaccine recommendations to East African immigrant families Development and evaluation of an online continuing education course to increase healthcare provider self-efficacy to make strong HPV vaccine recommendations to East African immigrant families	To develop and evaluate an online continuing education (CE) course designed to improve healthcare provider self-efficacy to make strong adolescent HPV vaccine recommendations to East African immigrant families. To evaluate an online continuing education (CE) course that is designed to improve healthcare provider self-efficacy to make strong HPV vaccine recommendations to East African immigrant fa…	Quantitative Quantitative	Pre and post intervention survey and two months follow-up. The online CE course was developed by first conducting a review of the literature and informed by focus groups with providers and East African immigrant mothers. Pre and post intervention surveys and a a 2 month follow-up survey was completed by healthcare providers.	Health care providers were eligible if they worked in one of the 107 Vaccines for Children (VFC) clinics that identified as serving East African patients. Other eligibility criteria included seeing adolescent patients and self-identifying as working as either a: physician, nurse practitioner, registered nurse, licensed practical nurse, or medical assistant. Participants received a no-cost CE cred…	202 health care providers 202 healthcare providers	Washington, USA US(Washington)	An online Continuing Education course that provided cultural context and concrete strategies that healthcare providers can implement to make strong HPV vaccine recommendations to their East African adolescent patients and their families. An online Continuing Education(CE) course was shown to partcipants. Healthcare providers can implement the cultural context and strategies referenced in the cour…	Result indicates that Provider’s confidence to: • Make strong HPV vaccine recommendations to East African families increased from 68% pre-test to 98% post-test • to address common parental HPV vaccine concerns also increased: safety: 54% pre-test, 92% post-test; fertility: 55% pre-test, 90% post-test; child too young: 68% pre-test, 92% post-test; and pork gelatin in vaccine manufacturing: 38% pre…	This study provides evidence that an online CE course that includes concrete examples for communicating with patient families is effective for increasing provider confidence to make HPV vaccine recommendations to East African patients and families. The study suggests that recommendation from a healthcare provider has a strong influence in increasing the uptake of the HPV vaccine. The study also e…
Plough et al., 2011	Pandemics and Health Equity: Lessons Learned From the H1N1 Response in Los Angeles County	To determine the impact of the H1N1 vaccine intervention in improving vaccine uptakke among Afican American	mixed methods	Stage 1: County H1N1 Vaccine Distribution 2) stage 2: vaccine dispensing at the Los Angeles county, surveys. A population survey about H1N1 perceptions and concers about safety or side effectswas conducted via telephone random digit of 1750 los angeles residents Stage 3: African American Outreach and Trust Building	The participants were recruited from a list of LA county residents. Local agencies were contracted to assist in conduct- ing targeted outreach to African Americans and link people to, or directly provide, free H1N1 vaccine. These partners consisted of mobile clinic units from local hospitals, community health centers, Black Infant Health provider agencies, community development organizations, and…	163 087 residents	US los angeles	influenza vaccines were distrivbued to the private healthcare sector via orders from providers. The remaining ing 20% of H1N1 vaccine was distributed to residents who met priority vaccination criteria at free public mass vaccination clinics or Point Of Dispensing sites (PODs). During Stage 1, the department conducted widespread public education activities through a highly utilized Speakers Bureau…	Black populations were underrepressented as they had 3% POD vaccinations versus 9.1% for the county population. COmpared to white populations 0.5% of Black recieved the vaccine. 44% of African Americans felt that the vaccine may have adverse effects and would not be safe. Despite the initial outreach and education efforts intervention the presence of African Americans at mass vaccination clinics …	It was necessary for the study to recruit community leaders and organizations who were trusted voices in the community that could deliver messages about the H1N1 vaccine in order to counter negative messages. Although the total number of vaccinations admin- istered to African Americans was small during this final stage, LACDPH established new partnerships with well-positioned community-based orga…
Shin et al, 2022	The Impact of a Comic Book Intervention on East African‐American Adolescents’ HPV Vaccine‐Related Knowledge, Beliefs and Intentions The Impact of a Comic Book Intervention on East African‐American Adolescents’ HPV Vaccine‐Related Knowledge, Beliefs and Intentions	This paper describes the impact of the comic book on adolescents’ knowledge of HPV/HPV vaccines, beliefs about and intention to receive HPV vaccination, as well as HPV vaccination uptake within 6-months post-intervention. The purrpose of the study was to evaluate the impact of the comic book on the HPV knowledge, beliefs, and intentions among East African adolescents.	Quantitative Quantitative	Developed a comic book for 14–17-year-old EAA adolescents. The comic book was evaluated using a self-administered survey and HPV vaccine status from the WAIS 6 months post-intervention. A comic book about HPV vaccine was developed and administered to East African adolescents aged 14 -17. A survey was also developed and utilized to assess changes in HPV knowledge, beliefs and intentions. 10 dinner…	HPV unvaccinated, English speaking 14-17year old children born to East African American mothers who spoke Somali or Amharic. Mothers who were able to provide informed consent, and able to complete a WAIIS HPV vaccination history release of information form for their children. Mothers were invited to bring their 14-17 year old children to an educational dinner. recruitment targeted Somali and Ethi…	136 adolescents 136 adolescents(84 mothers)	King County, Washington, USA US(washington)	Comic book written in English and graphically illustrated a story of a culturally appropriate adolescent female character who is introduced to HPV vaccine in a school health class and discusses HPV vaccines with her peers and family. Adolescents were assigned to either a pre-test or a post-test group. The comic book in English illustrates the story of a female adolescent character being introduce…	Adolescents in the post-intervention group were more likely to correctly answer questions related to HPV knowledge, HPV vaccine knowledge, feel comfortable talking to a parent about HPV vaccines, willing to receive the vaccine, to be unconcerned about vaccine side effects or pain, assume positive social norms and influences towards receiving HPV vaccine than those in the pre-intervention group. 2…	Comic book can be adapted and replicated in communities with low HPV vaccine uptake to improve HPV vaccine related knowledge, beliefs, and intentions. Comic books are another type of educational tool and are especially relevant in adolescent health promotion because the use of visual story with text improves comprehension and retention, while engaging the reader. The comic book intervention had a…
Staples et al, 2018	An educational intervention to improve human papilloma virus (HPV) and cervical cancer knowledge among African American college students An educational intervention to improve human papilloma virus (HPV) and cervical cancer knowledge among African American college students☆	To assess the role of an educational intervention in improving knowledge about Human papilloma virus (HPV) and cervical cancer among African American female college students. The aim of the study was to evaluate whether aimed towards African American females in college is beneficial in increasing knowledge about HPV and cervical cancer. The concurrent goal was to increase community awareness abou…	Quantitative Quantitative	Self-administered pre and post intervention survey. Prior to the intervention, students responded to a pre-survey about HPV and cerfvical cancer. Particpants also completed a follow-up survey after the intervention. A powerpoint presentation that delved into HPV vaccine, cervical cancer and female anatomy was shown to the particpants as a 1 hour lecture.	African American female students at Historically Black Colleges and Universities (HBCUs) in the Southeast United States. 5 interventions were completed at 4 different Universities - 2 interventions at Hampton University in Hampton, Virginia, 1 at Marshall University in Huntington West Virginia, 1 at West Virginia State University in Charleston West Virginia and 1 at North Carolina Central Univers…	57 students completed pre and post intervention surveys 72 students attended at least one portion of the lecture however 57 students completed both the pre and post- test surveys.	USA US	1-hour lecture which included a Power Point presentation, female body diagrams, and topic-specific medical instruments, including plastic speculums and Pap brushes. Topics that were reviewed in the intervention included 1) Basic female anatomy, 2) Normal cervical function, 3) Common cervical pathologies, 4) Cervical dysplasia, 5) Cervical cancer, 6) HPV, 7) Disparities in cervical cancer, 8) Pap …	Of the 16 knowledge-based questions, correct response rates significantly increased with the intervention. Post-intervention, 94% of participants affirmed plans to get regular Pap smears while 87% of unvaccinated participants affirmed plans to get the HPV vaccine. After the intervention the correct responses of the students increased therefore indicating their their knowledge of HPV also increase…	This study expands understanding of the application of educational intervention in improving knowledge about cervical cancer and HPV vaccine The intervention of the study was effective in improving the knowledge of African American College students about HPV and cervical cancer. The study's use of an educational intervention for African American Female college students was good because it was in …
Teteh et al, 2019	Use of community forums to increase knowledge of HPV and cervical cancer in African American communities Use of community forums to increase knowledge of HPV and cervical cancer in African American communities	To examine the efcacy of using community forums to increase human papillomavirus vaccine (HPVV) and cervical cancer knowledge in African American communities. The paper aims to assess the effectiveness of using community forums to increase human papillomavirus vaccine (HPVV) and cervical cancer knowledge in African American communities.	Quantitative Quantitaive	Self-administered pre and post test questionaire a pre and post test assessment/ questionnaire that include questions to assess the knowledge of HPV and cervical cancer vaccine was aministered. A community forum was also conducted. The healthcare attitudes of the particpants was also assessed through 4 questions.	Many of the participants were students in the nursing programs at Kennedy-King and Richard M. Daley Colleges as the forums were held on college campuses. Professors recruited nursing students at 2 universities(Kennedy-King and RIchard-M.Daley college)	412 particiapnts 412 participants	Chicago, USA US Chicago	Community Engagement Centering on Solutions used a community-centered and driven engagement model to bring clinicians, researchers, community-based organizations, cancer survivors, and pharmaceutical industry representatives together with community members to improve knowledge and attitudes towards the HPV vaccine and cervical cancer prevention. The panel was composed of an African American acade…	The data show that, for African Americans in attendance, perceived knowledge of HPV and cervical cancer increased significantly after the forums. Perceived knowledge prior to the forums varied with gender, access to care (health insurance status), and trust in clinical trials. After the forum, increased perceived knowledge was associated with having health insurance and having trust in vaccines. …	This study expands understanding of the application of health forums as a medium for community education. Secondly, it provides evidence of a format and panel composition that might be effective in building trust and increasing HPV knowledge and vaccine acceptance in African Americans. Community forums have been identified by various scholars as a useful community engagement tool and educative st…
Tiro et al, 2015	Promoting HPV Vaccination in Safety-Net Clinics: A Randomized Trial Promoting HPV Vaccination in Safety-Net Clinics: A Randomized Trial	To evaluate effects of a multicomponent intervention (human papillomavirus [HPV] vaccine-specific brochure and recalls) on HPV vaccination and secondarily examine if race/ethnicity moderates effects. The purpose of the study is to assess the effects of a parent targeted multicomponent intervention on HPV vaccine coverage	Quantitative Quantitative	EpicCare electronic health record (EHR) and Nurse adminsitered survey THe clinic selected for the study use EPIcare EHR. Females aged 11 -18 were radomized half into Intervention and half to Active Comparison. Previsiti survey was also administered to parents and adolescents.	From Parkland’s system of 10 neighborhood-based pediatric clinics, 4 clinics with the largest volume of patients aged 11 to 18 (43% of adolescent population). All unvaccinated female patients aged 11 to 18 with an upcoming appointment at 1 of the 4 clinics were selected and randomized. 4 neighbourhoods in the Dallas COunty with the largest volume of patients aged 11 -18 were selected for the stud…	875 randomized, follow-up and analysis completed for 814	Dallas County, USA US(Dallas County)	Intervention Component 1: Educational Materials - Intervention patients were mailed a brochure focusing on 3 theoretical constructs: perceived risk, vaccine efficacy, and perceived barriers, particularly safety concerns. Intervention Component 2: Dose 1 Recall - Weekly EHR reports was used to identify parents who declined at the index visit, 2 weeks after the visit, a nurse called parents who con…	Regardless of intervention, Blacks were less likely to start the HPV vaccine (AOR 0.68, 95% CI 0.41–1.13). The intervention was not effective for Black populations because they were less likely to get a dose of the HPV vaccine. Recalls to patients overdue for doses 2 and 3 were effective at increasing 3-dose coverage regardless of race/ethnicity. Recalls to parents declining the vaccine during th…	Multiple component intervention may be used to address vaccine hesitency in minority population. The multicomponent interventions should be improved in order to impact Black populations positively. Recalls to parents who were overdue for 2nd and 3rd doses were effective at increasing dose coverage for both Black and Hispanic indivduals. The study findings also indicate that interventions might di…
Wood et al, 1998	Increasing immunization rates among inner-city, African American children: A randomized trial of case management Increasing Immunization Rates Among Inner-City, African American Children: A randomized trial of Case Management	To assess the effectiveness of case management in raising immunization levels among infants of inner-city, African American families To evaluate the efficacy of utilizing case mangement to increase immunization rates among African American infants	Quantitative Quantitative	Face to face interviews and immunization records Particpants were randomized to one intervention of Case management and health passport or control group with health passport only.	Participants was Infants born to African American women geographically based in 10 ZIP codes of inner-city LA, predominantly inhabited by low-income, African American families. Participants were contacted via a list of names and addresses from the Los Angeles County Vital Statistics Branch for all births to African American women residing in the 10 target ZIP codes.	419 participant enrolled but 365 completed the study 419 African American infants Randomized trial	10 ZIP codes of inner-city LA, USA US(los Angeles) 10 ZIP codes	A cohort of 419 mother-infant pairs was randomized to an intervention (case management and a health passport) or control group (health passport only) and followed through an average of 15months of life. The case management intervention included the following components: assessment of client health and other needs, development of a service plan and goals in collaboration with the client, brokering…	Case management group were more up-to-date with their vaccination. First-born children were more likely to be up-to-date than later-born children, and children whose mothers reported having worked in the past year were also more likely to be up-to-date. Particpants in the case management group were more likely to become up-to-date with their vaccination. Partcipants gained an increased knowledge …	Case management intervention in the first year of life is eefective at raising immunization levels in high risk/minority groups. The case management intervention of the study was effective for increasing the immunization rates of African American infants during their first year. The case management was also effective for families who face barrriers towards getting their infants vaccinated.
Fu et al, 2017	Associations of trust and healthcare provider advice with HPV vaccine acceptance among African American parents	The study examines the effects of HPV recommendation from a healthcare provider on the acceptance of HPV vaccines among African Americans.	quantitative	HCPs were informed about the study via email and at one of six study information sessions. All HCPs had previously been informed of CDC best practices regarding immunization recommendations. A two part survey was also orally administered to partcipants assess social influences on HPV vaccination decision-making. Part one was administered prior to the HCP encounter. It assessed sociodemographic ch…	participants were recruited from the waiting rooms of the pediatric and adolescent health centers within an academic teaching hospital	400 African American particpants	US	Healthcare providers recommended the HPV vaccine to African American participants with children aged 10 -12 years. After each encounter, each child's medical record was reviewed to determine prior vaccination status and whether HPV vaccine was received that day	Out of 400 participants 219 parents allowed their children to get vaccinated on the same day. 89 Healthcare providers offered vaccines to African American participants. Three quarters of the participants had children whom were up to date with all other recommended vaccines. The particpants who accepted the HPV vaccine had a higher pro-vaccine belief and were likely to refuse anti-vaccination beli…	It is important to tackle mistrust of medical professsionals among African Americans in order for recommendation from Healthcare providers to be convincing. While 99% of parents trusted their children's HCPs at least some, those who trusted their children's HCPs “a lot” had over double the odds of accepting HPV vaccine as compared to parents with lower levels of trust. This suggests that HCPs sho…
Alsan et al., 2019	Comparison of Knowledge and Information-Seeking Behavior After General COVID-19 Public Health Messages and Messages Tailored for Black and Latinx Communities	The study aims to assess whether prevention messages delivered by physicians influence the knowledge and information-seeking behavior of Black and Latinx individuals, and if these effects vary based on the physician's race/ethnicity and the customization of the message content.	quantitative, random sampling	Randomized controlled trial	Individuals were recruited throughout the United States by the survey company Lucid from 13 May to 26 May 2020. Only persons aged 18 years or older and self-identifying as Black or Latinx were eligible. Individuals with a secondary education or less were oversampled because these individuals were considered more likely to have knowledge gaps, by imposing a quota of 5% of our target sample size on…	15 000 individuals (10 000 Black and 5000 Latinx)	US	Messages on COVID-19 developed for the study were read by 42 physicians. Each message was recorded by several physicians, who varied in age, gender, race and ethnicity. Each respondent saw 3 videos, read by 3 different physicians. Video 1 defined COVID-19 as a virus that mainly infects the lungs and stated that although many infected people improve spontaneously, some get very sick and die. It di…	Physician-delivered messages increased knowledge of COVID-19 symptoms and prevention methods for Black and Latinx respondents. The desire for additional information increased with race-concordant messages for Black but not Latinx respondents. Other tailoring of the content did not make a significant difference. Tailoring the message to specific communities; racial/ethnic concordance of the physic…	Increased knowledge is only 1 step in affecting behavior and exposure to the disease, so the final clinical significance of these findings is uncertain. In general, physician-recorded video messages did not affect information-seeking behavior, as measured by interest in learning more about social distancing strategies, hygiene practices, or how to make a mask.
